# Supplementary material for: Could it be osteoarthritis? How dog owners and veterinary surgeons describe identifying canine osteoarthritis in a general practice setting
Source: Prev Vet Med. 2020 Dec;185:105198. doi: 10.1016/j.prevetmed.2020.105198 (PMC7755036; doi:10.1016/j.prevetmed.2020.105198)
Supplement: Supplementary file 1 [file mmc1.zip]

Archive with 1 entries (1 files):
- DataProfile_5553843.xml
