# Supplementary material for: Could it be osteoarthritis? How dog owners and veterinary surgeons describe identifying canine osteoarthritis in a general practice setting
Source: Prev Vet Med. 2020 Dec;185:105198. doi: 10.1016/j.prevetmed.2020.105198 (PMC7755036; doi:10.1016/j.prevetmed.2020.105198)
Supplement: Supplementary file 1 [file mmc1.zip › DataProfile_5553843.xml]

<?xml version="1.0" encoding="UTF-8" standalone="no"?><data:data><datasets><author>z.belshaw.97@cantab.net</author><type>0</type><dataset><value>3</value><reason>Other (please explain)</reason><comments>These qualitative data contain information that may identify owners and/or veterinary surgeons and practices. As such, it is not possible to make them openly available. </comments></dataset></datasets></data:data>
